# Supplementary material for: Multifunctional Smart ZnSe-Nanostructure-Based Fluorescent Aptasensor for the Detection of Ochratoxin A
Source: Biosensors (Basel). 2022 Oct 8;12(10):844. doi: 10.3390/bios12100844 (PMC9599676; doi:10.3390/bios12100844)
Supplement: Supplementary file 1 [file biosensors-12-00844-s001.zip]

Archive with 1 entries (1 files):
- biosensors-1928866-supplementary.pdf
